# Supplementary material for: ELF4 was a prognostic biomarker and related to immune infiltrates in glioma
Source: J Cancer. 2024 Aug 6;15(15):5101–17. doi: 10.7150/jca.96886 (PMC11310870; doi:10.7150/jca.96886)
Supplement: Supplementary file 1 — Supplementary figures and tables. [file jcav15p5101s1.zip]

Archive with 2 entries (2 files):
- supplementary figure.docx
- supplementary tables.xlsx
