# Supplementary material for: ELF4 was a prognostic biomarker and related to immune infiltrates in glioma
Source: J Cancer. 2024 Aug 6;15(15):5101–17. doi: 10.7150/jca.96886 (PMC11310870; doi:10.7150/jca.96886)
Supplement: Supplementary file 1 — Supplementary figures and tables. [file jcav15p5101s1.zip › supplementary tables.xlsx]

## Sheet: Table S1
Table S1. Primary and secondary antibodies used in this study.
Antibody	Lot #	Source	Dilution
Rabbit anti-ELF4	DF4678	Affinity	1:100 (IHC)
Rabbit anti-CD68	GB113109	Servicebio	1:200 (IHC)
Rabbit anti-CDC163	ab182422	Abcam	1:100 (IHC)
Rabbit anti-TGFB1	BA0290	Boster	1:100 (IHC)
Goat Anti-Rabbit IgG HRP	5220-0336	SeraCare	1:500 (IHC)

## Sheet: Table S2
Table S2. Information of the included samples
ID	Gender	Age	Primary/Recurrence	Pathological diagnosis	Grade
P1	F	57	Primary	Astrocytoma	WHOII-III
P2	F	36	Primary	GBM	WHOIV
P3	M	33	Primary	GBM	WHOIV
P4	F	60	Primary	Oligodendroiod astrocytoma	WHOII
P5	F	27	Recurrence	GBM	WHOIV
P6	F	39	Primary	Astrocytoma	WHOII
P2_2	M	54	NA	Paracancerous tissue	NA
P8	F	21	NA	Brain trauma	NA
P9	M	54	NA	Brain trauma	NA

## Sheet: Table S3
Table S3. Association of ELF4 and TAMMs-relateed pathways.
Description	Gene markers	LGG		GBM
		Cor	P	Cor	P
Monocyte	CD86	0.821	<0.001	0.358	<0.001
	CSF1R	0.716	<0.001	0.519	<0.001
TAM	CCL2	0.586	<0.001	0.282	0.001
	CD68	0.774	<0.001	0.539	<0.001
	IL10	0.583	<0.001	0.238	0.005
M1 Macrophage	NOS2	-0.071	0.119	0.056	0.516
	IRF5	0.739	<0.001	0.429	<0.001
M2 Macrophage	CD163	0.579	<0.001	0.432	<0.001
	VSIG4	0.694	<0.001	0.283	0.001
	MS4A4A	0.646	<0.001	0.321	<0.001
	TGFB1	0.57	<0.001	0.529	<0.001
